# Supplementary material for: Differential effects of emotion induced after encoding on item memory and reality-monitoring source memory
Source: PLoS One. 2018 Aug 20;13(8):e0199002. doi: 10.1371/journal.pone.0199002 (PMC6101363; doi:10.1371/journal.pone.0199002)
Supplement: S2 Table — (XLS) [file pone.0199002.s002.xls]

## Sheet: DATA 20180417
S2 Table. Original data for participants' demographic information, assessment of mood and arousal, and memory performance.
Subject	Sex	Emotion Condition	Age	Mood Before Video	Arousal Before Video	Mood After Video	Arousal After Video	Mood During Video	Arousal During Video	Retrospective Reports of Emotion	Hit Rate	False Alarm Rate	Item Memory （Pr）	d‘	C	Source Memory	Source Memory for Imagined Items	Source Memory for Seen Items	Arousal Predisposition	Emotion Reappraisal	Emotion Supression	State Anxiety	Trait Anxiety	Depression	Mood Change Score	Arosual Change Score
1048	Female	Neutral	17	4	4	3	3	4	4	Neutral	0.8929	0.5	0.3929	1.22653	-0.613264	0.4	0.1463	0.7059	26	17	11	45	34	0	-1	-1
102	Male	Neutral	19	9	1	4	4	7	4	Neutral	0.7381	0.381	0.3571	0.948826	-0.168932	0.1613	0.2	0.1351	30	31	13	20	32	0	-5	3
103	Male	Negative	21	7	1	6	1	4	6	Disgust	0.7024	0.3333	0.3691	0.964314	-0.0422437	0.1525	0.25	0.1026	29	34	18	25	39	0	-1	0
1010	Female	Neutral	21	4	4	3	3	3	3	Neutral	0.7857	0.3333	0.4524	1.24633	-0.183254	0.1515	0.24	0.0976	30	32	9	36	43	4	-1	-1
341	Male	Negative	19	7	6	3	7	2	8	Anger	0.7976	0.4524	0.3452	0.967283	-0.35798	0.8657	0.8462	0.8929	38	35	18	41	41	5	-4	1
1003	Female	Neutral	21	5	5	5	5	4	4	Neutral	0.8452	0.381	0.4642	1.34191	-0.365476	0.1268	0.1	0.1463	32	26	12	40	43	3	0	0
3009	Female	Negative	20	7	4	3	3	3	3	Anger	0.7857	0.2143	0.5714	1.61284	0	0.8788	0.8	1	38	36	12	33	33	7	-4	-1
243	Male	Positive	18	4	4	7	2	7	2	Positive	0.7619	0.0952	0.6667	1.98785	0.287625	0.9062	0.9268	0.8696	36	34	10	45	43	6	3	-2
244	Male	Positive	19	5	5	7	6	7	7	Positive	0.8929	0.4286	0.4643	1.4029	-0.525077	0.9067	0.9048	0.9091	36	31	12	38	39	6	2	1
3049	Female	Negative	18	8	2	4	6	1	9	Anger	0.7976	0.1905	0.6071	1.71952	0.0181375	0.9104	0.875	0.963	26	37	16	28	34	3	-4	4
2044	Female	Positive	20	5	7	7	7	8	7	Positive	0.5714	0.0238	0.5476	2.23012	0.938687	0.9167	0.9714	0.7692	37	30	8	43	44	4	2	0
201	Male	Positive	20	4	4	6	6	7	7	Positive	0.881	0.2619	0.6191	1.81833	-0.265821	0.9189	0.8537	1	30	31	9	34	36	6	2	2
2045	Female	Positive	17	6	5	7	6	8	7	Positive	0.7381	0.2381	0.5	1.34965	0.0314786	0.9194	0.9231	0.913	33	37	19	38	43	4	1	1
1043	Female	Neutral	20	7	6	6	7	6	7	Neutral	0.5952	0	0.5952	2.51354	1.00342	0.92	0.8788	1	33	27	22	37	37	5	-1	1
1001	Female	Neutral	21	7	6	6	6	6	6	Neutral	0.7976	0.1429	0.6547	1.92194	0.119349	0.0746	0.1429	0.0256	37	28	15	34	42	5	-1	0
1004	Female	Neutral	20	7	7	5	5	6	5	Neutral	0.8571	0.0952	0.7619	2.36187	0.100616	0.0694	0.1333	0.0238	40	34	10	34	43	3	-2	-2
101	Male	Neutral	23	5	7	5	7	5	7	Neutral	0.8095	0.1905	0.619	1.75579	0	0.0588	0.1034	0.0256	32	32	18	42	40	4	0	0
143	Male	Neutral	20	5	4	6	5	6	3	Neutral	0.8333	0.0476	0.7857	2.59902	0.345344	0.9429	0.9268	0.9655	36	25	9	32	39	6	1	1
242	Male	Neutral	19	5	1	5	2	7	5	Neutral	0.8929	0.2619	0.631	1.86987	-0.291591	0.9467	0.9762	0.9091	22	30	19	37	40	1	0	1
2006	Female	Positive	21	5	3	7	6	7	7	Positive	0.6786	0.0238	0.6548	2.52145	0.793025	0.0526	0.0909	0.0286	36	36	15	39	39	3	2	3
2043	Female	Positive	20	5	5	5	5	7	6	Positive	0.9762	0.3571	0.6191	2.41221	-0.847645	0.9512	0.9762	0.925	30	30	13	38	44	2	0	0
344	Male	Negative	18	4	2	1	8	1	8	Anger	0.7738	0.119	0.6548	1.91383	0.21807	0.9538	1	0.8696	37	30	8	40	44	0	-3	6
1006	Female	Neutral	21	6	5	6	5	6	5	Neutral	0.8452	0.2857	0.5595	1.58982	-0.241524	0.0423	0	0.0714	35	26	14	35	42	6	0	0
3005	Female	Negative	21	6	4	3	6	2	6	Anger	0.7619	0.0238	0.7381	2.76005	0.673723	0.0312	0.08	0	41	34	11	32	43	6	-3	2
241	Male	Positive	20	6	6	7	7	7	7	Positive	0.8214	0.2857	0.5357	1.46875	-0.18099	0.971	1	0.9286	34	24	15	41	44	1	1	1
101	Male	Neutral	22	5	5	5	5	5	5	Neutral	0.869	0.2857	0.5833	1.67978	-0.286503	0.0274	0.0323	0.0238	38	30	23	33	37	2	0	0
1049	Female	Neutral	19	7	6	6	6	5	5	Neutral	0.7143	0.119	0.5953	1.72837	0.310801	0.9833	1	0.9474	32	31	17	40	42	3	-1	0
342	Male	Negative	21	3	2	1	3	2	3	Anger	0.7262	0.119	0.6072	1.7878	0.281087	0.7377	0.6667	0.8636	33	20	10	42	46	5	-2	1
2047	Female	Neutral	19	4	5	6	6	6	6	Neutral	0.8333	0.5	0.3333	0.954165	-0.477083	0.8429	0.8333	0.8571	36	32	13	53	52	5	2	1
2009	Female	Positive	20	5	5	7	6	6	6	Positive	0.7619	0.3571	0.4048	1.06476	-0.173922	0.8594	0.8889	0.8214	33	22	14	39	46	4	2	1
2046	Female	Positive	19	5	4	7	6	7	6	Positive	0.8452	0.2619	0.5833	1.67978	-0.196544	0.8873	0.8974	0.875	28	34	12	48	47	4	2	2
1008	Female	Neutral	21	7	6	7	6	7	6	Neutral	0.9048	0.2143	0.6905	1.25965	-0.324342	0	0	0	36	28	14	34	47	7	0	0
2005	Female	Positive	21	6	3	6	4	4	8	Positive	0.8929	0.4048	0.4881	1.47988	-0.486591	0.0667	0.0909	0.0476	42	24	18	44	53	7	0	1
144	Male	Neutral	20	6	6	6	5	6	5	Neutral	0.9762	0.7381	0.2381	1.4104	-1.34855	0.9634	1	0.925	29	33	17	34	45	4	0	-1
303	Male	Negative	20	6	5	1	7	1	7	Anger	0.7857	0.119	0.6667	1.98141	0.184283	0.9242	0.92	0.9268	31	30	16	35	44	8	-5	2
1009	Female	Positive	22	6	6	7	7	8	8	Positive	0.8571	0.2619	0.5952	1.72366	-0.218487	0.4167	0.1613	0.6098	26	25	10	35	43	12	1	1
1005	Female	Neutral	20	5	1	1	1	5	1	Neutral	0.7024	0.2381	0.4643	1.2307	0.090951	0.2542	0.3	0.2308	33	32	13	44	35	15	-4	0
3046	Female	Negative	20	5	6	2	7	2	7	Sadness	0.7976	0.1667	0.6309	1.79579	0.056272	0.8955	0.878	0.9231	31	34	12	43	40	8	-3	1
2048	Female	Positive	19	3	4	7	5	8	7	Positive	0.9167	0.3333	0.5834	1.84498	-0.482579	0.9091	0.881	0.9429	30	27	18	51	44	14	4	1
3008	Female	Negative	18	3	2	2	2	2	2	Disgust	0.8214	0.1429	0.6785	1.99568	0.0824771	0.9565	0.9268	1	33	29	13	42	39	9	-1	0
3044	Female	Negative	19	4	4	1	1	1	1	Fear	0.8571	0.0476	0.8095	2.72517	0.282267	0.9583	0.9524	0.9667	34	32	16	39	37	8	-3	-3
2001	Female	Positive	21	6	5	8	7	8	8	Positive	0.8333	0.0476	0.7857	2.59902	0.345344	0.0286	0	0.0488	38	27	7	38	46	14	2	2
1002	Female	Neutral	19	5	6	5	6	6	7	Neutral	0.8571	0.3571	0.5	1.43878	-0.36093	0.0972	0.1	0.0952	36	22	9	37	51	16	0	0
3003	Female	Negative	20	6	3	1	8	1	8	Anger	0.7738	0.4286	0.3452	0.915221	-0.281236	0.1692	0.1071	0.2162	39	22	10	49	54	18	-5	5
105	Male	Neutral	22	3	8	2	6	2	5	Neutral	0.4405	0.3571	0.0834	0.20749	0.254714	0.4865	0.1667	0.7895	38	30	18	50	55	12	-1	-2
3041	Female	Negative	20	6	6	1	7	1	7	Anger	0.8929	0.2857	0.6072	1.77991	-0.336572	0.52	1	0	43	30	16	50	58	13	-5	1
202	Male	Positive	21	5	6	8	6	8	7	Positive	0.7619	0.0952	0.6667	1.98785	0.287625	0.2812	0.32	0.2564	39	21	7	52	52	17	3	0
2007	Female	Neutral	20	3	7	5	6	6	6	Neutral	0.6786	0.381	0.2976	0.77318	-0.081109	0.2281	0.1905	0.25	38	30	11	56	47	12	2	-1
2002	Female	Neutral	20	5	5	5	5	7	5	Neutral	0.7619	0.3333	0.4286	1.14622	-0.133195	0.2188	0.0417	0.325	33	32	21	38	53	14	0	0
3004	Female	Negative	20	3	2	1	6	1	6	Anger	0.8214	0.2857	0.5357	1.46875	-0.18099	0.7971	0.825	0.7586	48	34	20	53	52	29	-2	4
302	Male	Negative	19	3	3	1	1	1	1	Disgust	0.8214	0.5714	0.25	0.738991	-0.54587	0.1739	0.0741	0.2381	46	26	20	42	55	19	-2	-2
1044	Female	Neutral	21	3	3	3	3	3	3	Neutral	0.881	0.5	0.381	1.17499	-0.587493	0.8378	0.7949	0.8857	40	32	16	47	56	18	0	0
142	Male	Neutral	20	5	2	5	6	7	5	Neutral	0.8571	0.2619	0.5952	1.72366	-0.218487	0.8611	0.8293	0.9032	38	34	12	44	45	13	0	4
343	Male	Negative	19	9	9	1	9	1	9	Anger	0.619	0.0714	0.5476	1.78127	0.585155	0.8654	0.8947	0.7857	39	33	20	52	52	13	-8	0
2004	Female	Positive	20	4	3	5	4	6	5	Positive	0.8929	0.1667	0.7262	2.18069	-0.136181	0.9067	0.8571	0.9697	41	20	12	47	54	12	1	1
2042	Female	Positive	18	5	4	7	6	8	6	Positive	0.7381	0.2619	0.4762	1.28669	2.22045e-16	0.9194	0.9762	0.8	43	27	17	53	55	10	2	2
3047	Female	Negative	19	7	6	1	3	1	8	Anger	0.8095	0.3333	0.4762	1.31781	-0.218992	0.9265	0.875	1	40	31	7	40	54	12	-6	-3
203	Male	Positive	22	5	5	7	6	7	7	Positive	0.8571	0.3571	0.5	1.43878	-0.36093	0.0694	0.0882	0.0526	37	29	16	43	48	12	2	1
301	Male	Negative	22	6	3	1	8	1	8	Anger	0.8929	0.119	0.7739	2.40151	-0.0257707	0.9333	0.9231	0.9444	29	24	18	42	47	11	-5	5
3048	Female	Negative	19	5	5	3	6	2	7	Disgust	0.7381	0	0.7381	2.90353	0.808422	0.9516	0.95	0.9545	41	29	16	43	50	12	-2	1
3042	Female	Negative	20	4	5	1	4	1	2	Sadness	0.75	0.0476	0.7024	2.31934	0.485182	0.9524	0.9756	0.9091	37	21	14	51	45	13	-3	-1
3043	Female	Negative	22	5	5	1	1	1	1	Sadness	0.5238	0.0952	0.4286	1.33171	0.615699	0.9545	0.9714	0.8889	44	26	8	42	47	15	-4	-4
141	Male	Negative	22	5	2	4	1	4	1	Disgust	0.8095	0.1429	0.6666	1.95822	0.101212	0.9559	0.925	1	39	29	11	44	47	15	-1	-1
204	Male	Positive	21	5	3	7	5	8	7	Positive	0.8214	0.1905	0.6309	1.79326	-0.0187344	0.029	0.0333	0.0256	36	25	19	48	54	20	2	2
2003	Female	Positive	21	5	5	8	4	8	7	Positive	0.8214	0.0952	0.7262	2.19692	0.183093	0.0145	0.037	0	40	27	13	56	53	10	3	-1
